# Supplementary material for: Datura stramonium Flowers as a Potential Natural Resource of Bioactive Molecules: Identification of Anti-Inflammatory Agents and Molecular Docking Analysis
Source: Molecules. 2023 Jul 4;28(13):5195. doi: 10.3390/molecules28135195 (PMC10343631; doi:10.3390/molecules28135195)
Supplement: Supplementary file 1 [file molecules-28-05195-s001.zip]

Archive with 1 entries (1 files):
- molecules-2390850-supplementary.pdf
